# Supplementary material for: Alleviating behavioral biases at job search: Do nudges work?
Source: PLoS One. 2022 Apr 6;17(4):e0266105. doi: 10.1371/journal.pone.0266105 (PMC8985956; doi:10.1371/journal.pone.0266105)
Supplement: S1 Data — (ZIP) [file pone.0266105.s002.zip]

Archive with 3 entries (3 files):
- data_analysis_RRfinal.do
- __MACOSX/._data_analysis_RRfinal.do
- project2_alldata_raw.dta
