# Supplementary material for: Alleviating behavioral biases at job search: Do nudges work?
Source: PLoS One. 2022 Apr 6;17(4):e0266105. doi: 10.1371/journal.pone.0266105 (PMC8985956; doi:10.1371/journal.pone.0266105)
Supplement: S1 Data — (ZIP) [file pone.0266105.s002.zip › data_analysis_RRfinal.do]

*treatment codes: 1: Baseline, 2: lower search cost, 3: nudge about present bias (Nudge 1), 4: nudge about sunk cost fallacy (Nudge 2); 5: combine nudge 1+2

*DATA CLEANING

*demographic variables

sort Ident
by Ident: egen ageall=max(playerage)
by Ident: egen genderall = max(playergender)
*gender: 0: male, 1: female


*cognitive reflection: higher score more reflective, lower score less reflective, all other answers get 0

by Ident: egen CR1 = max(playercogreflection1)
gen cogref_score1 = 1 if  CR1 == 5 | CR1 == 0.05 
*replace cogref_score1 = -1 if CR1 == 10 | CR1 == 0.1
replace cogref_score1 = 0 if cogref_score1 != 1

by Ident: egen CR2 = max(playercogreflection2)
gen cogref_score2 = 1 if  CR2 == 5
*replace cogref_score2 = -1 if CR2 == 100
replace cogref_score2 = 0 if cogref_score2 != 1

by Ident: egen CR3 = max(playercogreflection3)
gen cogref_score3 = 1 if  CR3 == 47
*replace cogref_score3 = -1 if CR3 == 24
replace cogref_score3 = 0 if cogref_score3 != 1

drop CR1 CR2 CR3
gen CRtotal = cogref_score1+cogref_score2+cogref_score3


*risk aversion
by Ident: egen risk1 = max(playerriskaversion1)
by Ident: egen risk2 = max(playerriskaversion2)

*time preferences: calculate switching point
gen timepref = 0 if playertimepref1 == 1 & playertimepref2 == 1 & playertimepref3 == 1 & playertimepref4 == 1 & playertimepref5 == 1 & playertimepref6 == 1 
replace timepref = 1 if playertimepref1 == 1 & playertimepref2 == 1 & playertimepref3 == 1 & playertimepref4 == 1 & playertimepref5 == 1 & playertimepref6 == 2      
replace timepref = 2 if playertimepref1 == 1 & playertimepref2 == 1 & playertimepref3 == 1 & playertimepref4 == 1 & playertimepref5 == 2 & playertimepref6 == 2      
replace timepref = 3 if playertimepref1 == 1 & playertimepref2 == 1 & playertimepref3 == 1 & playertimepref4 == 2 & playertimepref5 == 2 & playertimepref6 == 2      
replace timepref = 4 if playertimepref1 == 1 & playertimepref2 == 1 & playertimepref3 == 2 & playertimepref4 == 2 & playertimepref5 == 2 & playertimepref6 == 2      
replace timepref = 5 if playertimepref1 == 1 & playertimepref2 == 2 & playertimepref3 == 2 & playertimepref4 == 2 & playertimepref5 == 2 & playertimepref6 == 2      
replace timepref = 6 if playertimepref1 == 2 & playertimepref2 == 2 & playertimepref3 == 2 & playertimepref4 == 2 & playertimepref5 == 2 & playertimepref6 == 2      
replace timepref=10 if (timepref<0 | timepref>6) & playerage!=. 
  
	 
sort Ident
by Ident: egen timepref1 = max(timepref)

by Ident: egen experience = max(playerprevexp)
by Ident: egen highesteduc = max(playerhighesteduc)
by Ident: egen student = max(playerstudent)
by Ident: egen work = max(playerwork)
by Ident: egen workexperience = max(playerworkexperience)

generate byte country = 0

foreach field in uk england England UK Uk England ENGLAND Kingdom kingdom  {
    quietly replace country = 1 if strpos(playernationality, "`field'") > 0
}

foreach field in Poland poland POLAND Polish Polska pl Polnad  {
    quietly replace country = 2 if strpos(playernationality, "`field'") > 0
}

foreach field in US USA United states united states States United States usa America {
    quietly replace country = 3 if strpos(playernationality, "`field'") > 0
}

foreach field in Portugal portugal {
    quietly replace country = 4 if strpos(playernationality, "`field'") > 0
}

foreach field in Spain spain spanish Spanish {
    quietly replace country = 5 if strpos(playernationality, "`field'") > 0
}

foreach field in greece Greece GREECE Greek Hellas Î•Î»Î»Î¬Î´Î± {
    quietly replace country = 6 if strpos(playernationality, "`field'") > 0
}

foreach field in HUNGARY Hungary hungary MagyarorszÃ¡g {
    quietly replace country = 7 if strpos(playernationality, "`field'") > 0
}

foreach field in CANADA canada Canada {
    quietly replace country = 8 if strpos(playernationality, "`field'") > 0
}

foreach field in italy Italy ITALY Italian Italt Italia Verona italia {
    quietly replace country = 9 if strpos(playernationality, "`field'") > 0
}

foreach field in Mexico mexico MŽxico {
    quietly replace country = 10 if strpos(playernationality, "`field'") > 0
}

foreach field in Scotland scotland Chile chile Nepal izrael Deutschland Zealand Frznce Tunisia Wales tunisian Viet Vietnam ukraine Ukraine ghana israel Yemen wales India INDIA Azerbaijan Romania Nigeria Pakistan Norwau France FRANCE Netherlands netherlands Brazil estonia Germany Korea Israel Jordan Zealand Iran Ireland china Turkey Indonesia Argentina Czech Belgie BelgiÃ« Latvia Latvija Albania Austria Afghanistan Danmark Australia Salvador Slovenia Swedeb africa Africa Colombia Estonia Jamaica Cuba Bulgaria Estonian China Switzerland philippines Czechia Wales Jordan Belgium Deutschland ghana Israel Moldavia Singapore Venezuela Palestine Lebanon Puerto rico Russia Finland Denmark brazil Sweden Croatia ESTONIA EspaÃ±a Hong Kong Indonesia Lithuania Luxembourg  Zimbabwe {
    quietly replace country = 11 if strpos(playernationality, "`field'") > 0
}

replace country=11 if playernationality!="""" & country==0

replace country=. if country==0

sort Ident
by Ident: egen countryall = max(country)

*formation of variables
sort Ident playercurrent_sequence
by Ident playercurrent_sequence: egen duration=count(playersearch_effort)
by Ident playercurrent_sequence: egen roundlength = max(playercurrent_period)
by Ident playercurrent_sequence: egen cumpayoff = sum(playerpayoff)

gen payoffperiod = cumpayoff

sort Ident
by Ident: egen avg_searcheffort = mean(playersearch_effort)
by Ident: egen avg_reswage = mean(playerres_wage)

by Ident: egen avg_payoff = mean(payoffperiod) if playercurrent_period==roundlength
by Ident: egen avg_payoff2 = max(avg_payoff)

*RESULTS

*Table 1: non-parametric tests
*treatment 1
sum avg_searcheffort avg_reswage avg_payoff2 if treatment==1 & playerage!=.

*exponential discounting
signrank avg_searcheffort = 56 if treatment==1 & playerage!=.
signrank avg_reswage = 66 if treatment==1 & playerage!=.
signrank avg_payoff2 = 1434.5 if  treatment==1 & playerage!=.

*quasi-hyperbolic
signrank avg_searcheffort = 54 if treatment==1 & playerage!=.
signrank avg_reswage = 55 if treatment==1 & playerage!=.
signrank avg_payoff2 = 1397.9 if  treatment==1 & playerage!=.


*Table 2: Impact of period

xtreg playerres_wage playercurrent_period duration playercurrent_sequence ageall genderall CRtotal risk2 i2.highesteduc i3.highesteduc i4.highesteduc i5.highesteduc i.work workexperience experience student if treatment==1, re i(Ident) cluster(Ident)

outreg using Table2.doc, se bdec(3) ctitle("",Reservation wage) replace ///
starlevels(10 5 1) sigsymbols(*,**,***) summstat(chi2\p\r2_w\r2_b\r2_o\N) ///
summtitle(Chi2\p-value\R2 within\R2 between\R2 overall\Number of observations) summdec(3 3 3 3 3 0) ///
title(Table 2: Baseline)  

*search effort
xtreg playersearch_effort playercurrent_period duration playercurrent_sequence ageall genderall CRtotal risk2 i2.highesteduc i3.highesteduc i4.highesteduc i5.highesteduc i.work workexperience experience student if treatment==1, re i(Ident) cluster(Ident)

outreg using Table2.doc, se bdec(3) ctitle("",Search effort) replace ///
starlevels(10 5 1) sigsymbols(*,**,***) summstat(chi2\p\r2_w\r2_b\r2_o\N) ///
summtitle(Chi2\p-value\R2 within\R2 between\R2 overall\Number of observations) summdec(3 3 3 3 3 0) ///
title(Table 2: Baseline)  ///
varlabels merge

*Table 4: treatment differences
xtreg playersearch_effort i.treatment playercurrent_period playercurrent_sequence ageall genderall CRtotal risk2 i2.highesteduc i3.highesteduc i4.highesteduc i5.highesteduc i.work workexperience experience student, re i(Ident) cluster(Ident)

test i2.treatment=18

outreg using Table3.doc, se bdec(3) ctitle("",Search effort) replace ///
starlevels(10 5 1) sigsymbols(*,**,***) summstat(chi2\p\r2_w\r2_b\r2_o\N) ///
summtitle(Chi2\p-value\R2 within\R2 between\R2 overall\Number of observations) summdec(3 3 3 3 3 0) ///
title(Table 3: Treatment effects I) 


xtreg playerres_wage i.treatment playercurrent_period playercurrent_sequence ageall genderall CRtotal risk2 i2.highesteduc i3.highesteduc i4.highesteduc i5.highesteduc i.work workexperience experience student, re i(Ident) cluster(Ident)
test i2.treatment=3

outreg using Table3.doc, se bdec(3) ctitle("",Res. wage) replace ///
starlevels(10 5 1) sigsymbols(*,**,***) summstat(chi2\p\r2_w\r2_b\r2_o\N) ///
summtitle(Chi2\p-value\R2 within\R2 between\R2 overall\Number of observations) summdec(3 3 3 3 3 0) ///
title(Table 3: Treatment effects I) ///
varlabels merge

xtreg playercum_seq_payoff i.treatment playercurrent_period playercurrent_sequence ageall genderall CRtotal risk2 i2.highesteduc i3.highesteduc i4.highesteduc i5.highesteduc i.work workexperience experience student if playercum_seq_payoff>0, re i(Ident) cluster(Ident)

outreg using Table3.doc, se bdec(3) ctitle("",Total payoff) replace ///
starlevels(10 5 1) sigsymbols(*,**,***) summstat(chi2\p\r2_w\r2_b\r2_o\N) ///
summtitle(Chi2\p-value\R2 within\R2 between\R2 overall\Number of observations) summdec(3 3 3 3 3 0) ///
title(Table 3: Treatment effects I) ///
varlabels merge

*Table 5: treatment effects on the slope of reservation wages

xtreg playerres_wage playercurrent_period duration playercurrent_sequence ageall genderall CRtotal risk2 i2.highesteduc i3.highesteduc i4.highesteduc i5.highesteduc i.work workexperience experience student if treatment==1, re i(Ident) cluster(Ident)

outreg using Table4.doc, se bdec(3) ctitle("",Baseline) replace ///
starlevels(10 5 1) sigsymbols(*,**,***) summstat(chi2\p\r2_w\r2_b\r2_o\N) ///
summtitle(Chi2\p-value\R2 within\R2 between\R2 overall\Number of observations) summdec(3 3 3 3 3 0) ///
title(Table 5: Reservation wage)  

xtreg playerres_wage playercurrent_period duration playercurrent_sequence ageall genderall CRtotal risk2 i2.highesteduc i3.highesteduc i4.highesteduc i5.highesteduc i.work workexperience experience student if treatment==2, re i(Ident) cluster(Ident)

outreg using Table4.doc, se bdec(3) ctitle("",Low cost) replace ///
starlevels(10 5 1) sigsymbols(*,**,***) summstat(chi2\p\r2_w\r2_b\r2_o\N) ///
summtitle(Chi2\p-value\R2 within\R2 between\R2 overall\Number of observations) summdec(3 3 3 3 3 0) ///
title(Table 5: Reservation wage) ///
varlabels merge

xtreg playerres_wage playercurrent_period duration playercurrent_sequence ageall genderall CRtotal risk2 i2.highesteduc i3.highesteduc i4.highesteduc i5.highesteduc i.work workexperience experience student if treatment==4, re i(Ident) cluster(Ident)

outreg using Table4.doc, se bdec(3) ctitle("",Nudge 2) replace ///
starlevels(10 5 1) sigsymbols(*,**,***) summstat(chi2\p\r2_w\r2_b\r2_o\N) ///
summtitle(Chi2\p-value\R2 within\R2 between\R2 overall\Number of observations) summdec(3 3 3 3 3 0) ///
title(Table 5: Reservation wage) ///
varlabels merge

xtreg playerres_wage playercurrent_period duration playercurrent_sequence ageall genderall CRtotal risk2 i2.highesteduc i3.highesteduc i4.highesteduc i5.highesteduc i.work workexperience experience student if treatment==5, re i(Ident) cluster(Ident)

outreg using Table4.doc, se bdec(3) ctitle("",Nudge 1+2) replace ///
starlevels(10 5 1) sigsymbols(*,**,***) summstat(chi2\p\r2_w\r2_b\r2_o\N) ///
summtitle(Chi2\p-value\R2 within\R2 between\R2 overall\Number of observations) summdec(3 3 3 3 3 0) ///
title(Table 5: Reservation wage) ///
varlabels merge


*-----------------------------------------------------APENDIX----------------------------------------------------------------------------------------


*Table Appendix A1: sample description
tab treatment if playerage!=.

sum ageall genderall CRtotal risk1 risk2 timepref1 i.highesteduc student i.work workexperience experience i.countryall if playercurrent_sequence==8 & playerage!=.

*Table Appendix: A2: test against theory and compare treatments to the baseline
sum avg_searcheffort avg_reswage avg_payoff2 if treatment==2 & playerage!=.
sum avg_searcheffort avg_reswage avg_payoff2 if treatment==3 & playerage!=.
sum avg_searcheffort avg_reswage avg_payoff2 if treatment==4 & playerage!=.
sum avg_searcheffort avg_reswage avg_payoff2 if treatment==5 & playerage!=.

*between treatment comparisions by tests
gen T1vsT2 = 0 if treatment==1
replace T1vsT2 = 1 if treatment==2
gen T1vsT3 = 0 if treatment==1
replace T1vsT3 = 1 if treatment==3
gen T1vsT4 = 0 if treatment==1
replace T1vsT4 = 1 if treatment==4
gen T1vsT5 = 0 if treatment==1
replace T1vsT5 = 1 if treatment==5

ranksum avg_searcheffort if playerage!=., by(T1vsT2)
ranksum avg_reswage if playerage!=., by(T1vsT2)
ranksum avg_payoff2 if playerage!=., by(T1vsT2)

ranksum avg_searcheffort if playerage!=., by(T1vsT3)
ranksum avg_reswage if playerage!=., by(T1vsT3)
ranksum avg_payoff2 if playerage!=., by(T1vsT3)

ranksum avg_searcheffort if playerage!=., by(T1vsT4)
ranksum avg_reswage if playerage!=., by(T1vsT4)
ranksum avg_payoff2 if playerage!=., by(T1vsT4)

ranksum avg_searcheffort if playerage!=., by(T1vsT5)
ranksum avg_reswage if playerage!=., by(T1vsT5)
ranksum avg_payoff2 if playerage!=., by(T1vsT5)


*Table A3: impact of period with all control variables

xtreg playerres_wage playercurrent_period duration playercurrent_sequence ageall genderall CRtotal risk1 risk2 i.timepref1 i2.highesteduc i3.highesteduc i4.highesteduc i5.highesteduc i.work workexperience experience student if treatment==1, re i(Ident) cluster(Ident)

outreg using TableA3.doc, se bdec(3) ctitle("",Reservation wage) replace ///
starlevels(10 5 1) sigsymbols(*,**,***) summstat(chi2\p\r2_w\r2_b\r2_o\N) ///
summtitle(Chi2\p-value\R2 within\R2 between\R2 overall\Number of observations) summdec(3 3 3 3 3 0) ///
title(Table A3: Baseline)  

xtreg playerres_wage playercurrent_period duration playercurrent_sequence ageall genderall CRtotal risk1 risk2 timepref1 i2.highesteduc i3.highesteduc i4.highesteduc i5.highesteduc i.work workexperience experience student if treatment==1 & timepref1<10, re i(Ident) cluster(Ident)

outreg using TableA3.doc, se bdec(3) ctitle("",Reservation wage) replace ///
starlevels(10 5 1) sigsymbols(*,**,***) summstat(chi2\p\r2_w\r2_b\r2_o\N) ///
summtitle(Chi2\p-value\R2 within\R2 between\R2 overall\Number of observations) summdec(3 3 3 3 3 0) ///
title(Table A3: Baseline)   ///
varlabels merge

*search effort
xtreg playersearch_effort playercurrent_period duration playercurrent_sequence ageall genderall CRtotal risk1 risk2 i.timepref1 i2.highesteduc i3.highesteduc i4.highesteduc i5.highesteduc i.work workexperience experience student if treatment==1, re i(Ident) cluster(Ident)

outreg using TableA3.doc, se bdec(3) ctitle("",Search effort) replace ///
starlevels(10 5 1) sigsymbols(*,**,***) summstat(chi2\p\r2_w\r2_b\r2_o\N) ///
summtitle(Chi2\p-value\R2 within\R2 between\R2 overall\Number of observations) summdec(3 3 3 3 3 0) ///
title(Table A3: Baseline)  ///
varlabels merge

xtreg playersearch_effort playercurrent_period duration playercurrent_sequence ageall genderall CRtotal risk1 risk2 timepref1 i2.highesteduc i3.highesteduc i4.highesteduc i5.highesteduc i.work workexperience experience student if treatment==1 & timepref1<10, re i(Ident) cluster(Ident)

outreg using TableA3.doc, se bdec(3) ctitle("",Search effort) replace ///
starlevels(10 5 1) sigsymbols(*,**,***) summstat(chi2\p\r2_w\r2_b\r2_o\N) ///
summtitle(Chi2\p-value\R2 within\R2 between\R2 overall\Number of observations) summdec(3 3 3 3 3 0) ///
title(Table A3: Baseline)  ///
varlabels merge


*Table A4: treatment differences with all control variables included
xtreg playersearch_effort i.treatment playercurrent_period playercurrent_sequence ageall genderall CRtotal risk1 risk2 i.timepref1 i2.highesteduc i3.highesteduc i4.highesteduc i5.highesteduc i.work workexperience experience student, re i(Ident) cluster(Ident)

outreg using TableA4.doc, se bdec(3) ctitle("",Search effort) replace ///
starlevels(10 5 1) sigsymbols(*,**,***) summstat(chi2\p\r2_w\r2_b\r2_o\N) ///
summtitle(Chi2\p-value\R2 within\R2 between\R2 overall\Number of observations) summdec(3 3 3 3 3 0) ///
title(Table A4: Treatment effects I) 


xtreg playerres_wage i.treatment playercurrent_period playercurrent_sequence ageall genderall CRtotal risk1 risk2 i.timepref1 i2.highesteduc i3.highesteduc i4.highesteduc i5.highesteduc i.work workexperience experience student, re i(Ident) cluster(Ident)
test i2.treatment=3

outreg using TableA4.doc, se bdec(3) ctitle("",Res. wage) replace ///
starlevels(10 5 1) sigsymbols(*,**,***) summstat(chi2\p\r2_w\r2_b\r2_o\N) ///
summtitle(Chi2\p-value\R2 within\R2 between\R2 overall\Number of observations) summdec(3 3 3 3 3 0) ///
title(Table A4: Treatment effects I) ///
varlabels merge

xtreg playercum_seq_payoff i.treatment playercurrent_period playercurrent_sequence ageall genderall CRtotal risk1 risk2 i.timepref1 i2.highesteduc i3.highesteduc i4.highesteduc i5.highesteduc i.work workexperience experience student if playercum_seq_payoff>0, re i(Ident) cluster(Ident)

outreg using TableA4.doc, se bdec(3) ctitle("",Total payoff) replace ///
starlevels(10 5 1) sigsymbols(*,**,***) summstat(chi2\p\r2_w\r2_b\r2_o\N) ///
summtitle(Chi2\p-value\R2 within\R2 between\R2 overall\Number of observations) summdec(3 3 3 3 3 0) ///
title(Table A4: Treatment effects I) ///
varlabels merge

*Table A5: slope treatment with all controls

*RES WAGE
xtreg playerres_wage playercurrent_period duration playercurrent_sequence ageall genderall CRtotal risk1 risk2 i.timepref1 i2.highesteduc i3.highesteduc i4.highesteduc i5.highesteduc i.work workexperience experience student if treatment==1, re i(Ident) cluster(Ident)

outreg using TableA5.doc, se bdec(3) ctitle("",Baseline) replace ///
starlevels(10 5 1) sigsymbols(*,**,***) summstat(chi2\p\r2_w\r2_b\r2_o\N) ///
summtitle(Chi2\p-value\R2 within\R2 between\R2 overall\Number of observations) summdec(3 3 3 3 3 0) ///
title(Table A5: Reservation wage)  

xtreg playerres_wage playercurrent_period duration playercurrent_sequence ageall genderall CRtotal risk1 risk2 i.timepref1 i2.highesteduc i3.highesteduc i4.highesteduc i5.highesteduc i.work workexperience experience student if treatment==2, re i(Ident) cluster(Ident)

outreg using TableA5.doc, se bdec(3) ctitle("",Low cost) replace ///
starlevels(10 5 1) sigsymbols(*,**,***) summstat(chi2\p\r2_w\r2_b\r2_o\N) ///
summtitle(Chi2\p-value\R2 within\R2 between\R2 overall\Number of observations) summdec(3 3 3 3 3 0) ///
title(Table A5: Reservation wage) ///
varlabels merge

xtreg playerres_wage playercurrent_period duration playercurrent_sequence ageall genderall CRtotal risk1 risk2 i.timepref1 i2.highesteduc i3.highesteduc i4.highesteduc i5.highesteduc i.work workexperience experience student if treatment==4, re i(Ident) cluster(Ident)

outreg using TableA5.doc, se bdec(3) ctitle("",Nudge 2) replace ///
starlevels(10 5 1) sigsymbols(*,**,***) summstat(chi2\p\r2_w\r2_b\r2_o\N) ///
summtitle(Chi2\p-value\R2 within\R2 between\R2 overall\Number of observations) summdec(3 3 3 3 3 0) ///
title(Table A5: Reservation wage) ///
varlabels merge

xtreg playerres_wage playercurrent_period duration playercurrent_sequence ageall genderall CRtotal risk1 risk2 i.timepref1 i2.highesteduc i3.highesteduc i4.highesteduc i5.highesteduc i.work workexperience experience student if treatment==5, re i(Ident) cluster(Ident)

outreg using TableA5.doc, se bdec(3) ctitle("",Nudge 1+2) replace ///
starlevels(10 5 1) sigsymbols(*,**,***) summstat(chi2\p\r2_w\r2_b\r2_o\N) ///
summtitle(Chi2\p-value\R2 within\R2 between\R2 overall\Number of observations) summdec(3 3 3 3 3 0) ///
title(Table A5: Reservation wage) ///
varlabels merge

xtreg playerres_wage playercurrent_period duration playercurrent_sequence ageall genderall CRtotal risk1 risk2 i.timepref1 i2.highesteduc i3.highesteduc i4.highesteduc i5.highesteduc i.work workexperience experience student if treatment==3, re i(Ident) cluster(Ident)

outreg using TableA5.doc, se bdec(3) ctitle("",Nudge 1) replace ///
starlevels(10 5 1) sigsymbols(*,**,***) summstat(chi2\p\r2_w\r2_b\r2_o\N) ///
summtitle(Chi2\p-value\R2 within\R2 between\R2 overall\Number of observations) summdec(3 3 3 3 3 0) ///
title(Table A5: Reservation wage) ///
varlabels merge

*FIGURES

*Figure A3: histograms for Baseline

hist avg_searcheffort if treatment==1 & playerage!=., frac xtitle("Search effort") name(hist1)
hist avg_reswage if treatment==1 & playerage!=., frac xtitle("Reservation wage") name(hist2)
hist avg_payoff2 if treatment==1 & playerage!=., frac xtitle("Total payoff") name(hist4)

graph combine hist1 hist2 hist4

*search effort and res. wage by period for fixed duration

*Figure A4
sort treatment duration playercurrent_period
by treatment duration playercurrent_period: egen se_dur = mean(playersearch_effort)

graph twoway connected se_dur playercurrent_period  if duration==2 & treatment==1 & playercurrent_period<6 || connected se_dur playercurrent_period  if duration==3 & treatment==1 & playercurrent_period<6 || connected se_dur playercurrent_period  if duration==4 & treatment==1 & playercurrent_period<6 || connected se_dur playercurrent_period  if duration==5 & treatment==1 & playercurrent_period<6 || connected se_dur playercurrent_period  if duration==6 & treatment==1 & playercurrent_period<7, ///
ytitle("Search effort") xtitle("Period") legend(lab(1 "Duration=2") lab(2 "Duration=3") lab(3 "Duration=4") lab(4 "Duration=5") lab(5 "Duration=6")) name(sedur1)

graph twoway connected se_dur playercurrent_period  if duration==7 & treatment==1 & playercurrent_period<11 || connected se_dur playercurrent_period  if duration==8 & treatment==1 & playercurrent_period<11 || connected se_dur playercurrent_period if duration==9 & treatment==1 & playercurrent_period<11 || connected se_dur playercurrent_period  if duration==10 & treatment==1 & playercurrent_period<11, ///
ytitle("Search effort") xtitle("Period") legend(lab(1 "Duration=7") lab(2 "Duration=8") lab(3 "Duration=9") lab(4 "Duration=10")) name(sedur2)

graph combine sedur1 sedur2

*Figure A5
by treatment duration playercurrent_period: egen w_dur = mean(playerres_wage)

graph twoway connected w_dur playercurrent_period  if duration==2 & treatment==1 & playercurrent_period<6 || connected w_dur playercurrent_period  if duration==3 & treatment==1 & playercurrent_period<6 || connected w_dur playercurrent_period  if duration==4 & treatment==1 & playercurrent_period<6 || connected w_dur playercurrent_period  if duration==5 & treatment==1 & playercurrent_period<6 || connected w_dur playercurrent_period  if duration==6 & treatment==1 & playercurrent_period<7, ///
ytitle("Reservation wage") xtitle("Period") legend(lab(1 "Duration=2") lab(2 "Duration=3") lab(3 "Duration=4") lab(4 "Duration=5") lab(5 "Duration=6")) name(wdur1)

graph twoway connected w_dur playercurrent_period  if duration==7 & treatment==1 & playercurrent_period<11 || connected w_dur playercurrent_period  if duration==8 & treatment==1 & playercurrent_period<11 || connected w_dur playercurrent_period  if duration==9 & treatment==1 & playercurrent_period<11 || connected w_dur playercurrent_period  if duration==10 & treatment==1 & playercurrent_period<11, ///
ytitle("Reservation wage") xtitle("Period") legend(lab(1 "Duration=7") lab(2 "Duration=8") lab(3 "Duration=9") lab(4 "Duration=10")) name(wdur2)

graph combine wdur1 wdur2

*Figure A6

sort treatment playercurrent_sequence
by treatment playercurrent_sequence: egen avg_reswage_seq = mean(playerres_wage)
by treatment playercurrent_sequence: egen avg_searchi_seq = mean(playersearch_effort)

twoway connected avg_reswage_seq playercurrent_sequence if treatment==1 || connected avg_searchi_seq playercurrent_sequence if treatment==1, ytitle("") title("Avg. res. wage and search intensity over rounds") xtitle("Round") legend(label(1 "Res. wage") label(2 "Search intensity")) name(Tdiff,replace)
